# Supplementary material for: Development and validation of an artificial intelligence-based pipeline for predicting oral epithelial dysplasia malignant transformation
Source: Commun Med (Lond). 2025 May 20;5:186. doi: 10.1038/s43856-025-00873-z (PMC12092575; doi:10.1038/s43856-025-00873-z)
Supplement: Supplementary file 4 — Supplementary Data 1 [file 43856_2025_873_MOESM4_ESM.xlsx]

## Sheet: Figure_3A
Supplementary Data 1. The distribution of dysplasia-epithelium ratios across OED cases based on transformation and grade (source data for Fig. 3A).
Each row represents one subject.
dysplasia_epith_ratio	transformation	binary	who				Key	0	1	2
0.357072	0	0	0				WHO	Mild	Moderate	Severe
0.351926	0	1	2				Binary	Low-risk	High-risk
0.378973	0	1	2				Transformation	No transformation	Transformation
0.226566	0	0	0
0.41597	0	1	2
0.315905	0	0	0
0.367746	0	0	0
0.0786964	0	0	0
0.217742	0	0	0
0.287106	1	1	1
0.478509	1	1	2
0.0633969	0	0	0
0.259765	0	1	2
0.229407	1	1	1
0.233547	0	0	0
0.29455	0	0	1
0.333334	0	0	1
0.332616	1	1	2
0.154628	1	1	1
0.12458	0	0	1
0.139577	0	0	1
0.528469	0	1	2
0.57862	1	1	2
0.140413	0	0	0
0.395233	0	0	0
0.175067	0	0	0
0.604337	0	0	0
0.558147	0	1	1
0.275859	1	1	1
0.318305	0	0	1
0.262503	0	0	0
0.521657	1	1	1
0.562313	1	0	1
0.137304	0	0	0
0.160633	0	0	1
0.461189	1	1	1
0.375112	0	0	0
0.306576	0	0	1
0.669736	0	0	1
0.358726	0	1	2
0.598838	0	0	1
0.29713	0	0	0
0.244599	0	0	0
0.62359	0	0	1
0.380193	0	0	1
0.143808	1	0	1
0.404735	1	0	0
0.411475	0	0	2
0.388837	0	0	1
0.207836	0	0	1
0.501658	0	1	2
0.335029	0	0	1
0.124669	0	0	0
0.3202	0	1	2
0.246139	1	1	1
0.193813	0	0	1
0.224336	1	0	1
0.755391	0	1	2
0.135092	0	0	0
0.24181	0	0	0
0.328232	0	1	2
0.158029	0	0	1
0.282466	0	0	0
0.544204	0	0	1
0.683333	1	0	1
0.298059	0	0	0
0.322573	0	0	0
0.195609	0	0	0
0.486694	0	0	0
0.59093	0	1	2
0.279089	0	0	0
0.182876	0	0	1
0	0	0	1
0.195724	0	0	1
0.176755	0	0	1
0.316247	1	1	2
0.152838	0	1	2
0.319497	0	1	2
0.285894	0	1	1
0.346266	0	0	1
0.550607	1	1	2
0.390978	0	0	1
0.229728	0	0	1
0.529842	1	1	2
0.152879	1	0	1
0.193967	0	0	1
0.232731	1	0	1
0.680915	0	1	2
0.264437	0	1	2
0.272739	0	1	2
0.214365	0	0	1
0.0255149	0	0	2
0.283147	0	1	2
0.769877	1	1	1
0.286406	0	0	1
0.348452	0	0	1
0.484302	0	0	0
0.400395	0	0	0
0.463026	0	0	1
0.227101	0	0	1
0.273275	0	1	2
0.600696	1	1	2
0.408055	1	0	1
0.199348	0	0	0
0.171763	0	0	0
0.114075	0	0	0
0.185662	0	0	1
0.600506	1	1	1
0.44785	0	1	1
0.796992	1	1	2
0.458463	0	1	2
0.330405	0	1	2
0.314832	0	1	1
0.470049	0	1	2
0.219948	0	0	1
0.48127	0	1	2
0.289751	0	0	1
0.315312	0	0	1
0.259956	0	0	1
0.351324	0	0	1
0.279179	0	0	1
0.410616	0	0	0
0.142837	0	0	0
0.62973	1	1	2
0.253894	1	0	1
0.594547	1	1	2
0.321795	0	0	1
0.316709	0	0	0
0.456747	0	1	2
0.197771	0	0	0
0.428399	0	0	1
0.330136	1	1	1
0.0977817	0	0	0
0.366633	1	1	2
0.231968	0	1	2
0.108707	0	0	0
0.263387	1	1	1
0.342594	0	0	1
0.35915	1	0	1
0.288365	0	1	1
0.203585	0	0	1
0.578363	0	1	2
0.470759	0	0	1
0.262413	0	1	1
0.443868	1	0	1
0.215395	0	0	1
0.13625	0	1	2
0.497356	1	1	2
0.26182	0	0	1
0.754125	1	1	2
0.134529	0	0	0
0.103306	0	0	0
0.186475	0	1	2
0.303523	1	0	1
0.186356	0	0	0
0.435078	0	1	2
0.0692686	1	1	2
0.298303	0	0	1
0.613888	0	1	2
0.123187	1	1	0
0.081638	0	0	0
0.270673	0	1	1
0.295695	0	0	0
0.315594	1	1	2
0.0756916	1	0	1
0.279876	0	0	1
0.455656	1	1	0
0.213043	1	1	1
0.0930121	0	0	2
0.134004	0	0	2
0.0573522	0	1	0
0.225419	1	0	0
0.514271	0	1	1
0.225419	na	na	1
0.514271	na	na	2
0.263802	0	1	2
0.186689	0	0	1
0.119653	0	0	0
0.734628	1	1	2
0.391248	0	0	0
0.228973	0	0	1
0.119456	1	1	1
0.258845	0	0	1
0.464681	0	0	1
0.151616	0	0	0
0.195128	1	1	2
0.302033	1	1	2
0.814672	1	1	2
0.386271	1	1	2
0.109806	0	0	1
0.114288	0	0	0
0.613919	1	1	2
0.261981	0	0	0
0.337607	0	0	0
0.256433	0	0	1
0.411957	0	1	2
0.169933	0	0	0
0.196579	0	0	0
0.245095	0	0	0
0.235183	1	1	2
0.438078	1	1	2
0.440285	1	0	1
0.298812	1	0	0
0.994876	0	0	0
0.285532	0	1	1
0.284326	0	0	0
0.133091	0	0	0
0.323921	0	0	0
0.407786	1	1	2
0.41524	0	0	1
0.539331	0	0	1
0.707237	0	1	2
0.163331	0	0	1
0.155701	0	0	1
0.1265	0	0	0
0.172739	0	1	2
0.0625816	0	0	0
0.34636	0	0	1
0.32621	0	0	1
0.307527	0	0	1
0.214281	0	0	0
0.312145	0	0	1
0.281018	0	0	0
0.302793	0	0	1
0.297987	0	1	1
0.218253	0	0	1
0.36842	0	0	1
0.328605	0	1	2
0.284802	1	1	1
0.312526	0	1	2
0.5061	1	1	2
0.630978	0	1	2
0.708475	1	1	2
0.0550225	1	1	1
0.223645	0	0	0
0.246951	0	0	1
0.178874	0	0	0
0.371866	0	1	2
0.423051	0	1	2
0.248379	0	0	0
0.539647	0	1	2
0.30039	0	1	2
0.185715	0	0	0
0.295845	0	1	2
0.313393	0	0	0
0.057145	0	0	0
0.348105	0	0	0
0.25805	0	1	2
0.153339	0	0	0
0.211924	1	1	1
0.400858	1	1	2
0.0132024	0	0	0
0.140115	0	1	2
0.173903	1	1	1
0.180507	0	0	0
0.252022	0	0	1
0.292959	0	0	1
0.280253	1	1	2
0.113346	1	1	1
0.0943222	0	0	1
0.198233	0	0	1
0.654618	0	1	2
0.548672	1	1	2
0.0991799	0	0	0
0.356361	0	0	0
0.165406	0	0	0
0.446356	0	0	0
0.476412	0	1	1
0.34477	1	1	1
0.279315	0	1	2
0.253772	0	0	1
0.14003	0	1	2
0.291283	0	1	2
0.377837	0	1	2
0.168097	0	0	1
0.10606	1	0	0
0.25911	0	0	0
0.00828807	0	0	1
0.230802	0	0	1
0.238498	0	0	0
0.119789	0	0	0
0.209363	0	1	2
0.0569282	0	0	0
0.168316	0	1	2
0.166547	0	0	1
0.320879	0	0	1
0.383083	0	1	1
0.841099	0	0	1
0.208372	0	1	2
0.330764	0	0	0
0.0619921	0	0	0
0.565159	1	1	2
0.121576	0	0	0
0.265249	0	1	2
0.570051	1	1	2
0.51812	1	1	1
0.168974	0	0	0
0.422042	1	1	2
0.381435	0	1	2
0.582999	0	1	2
0.0728069	0	1	2
0.343805	0	0	0
0.0434079	0	0	0
0	0	0	0
0.107139	0	0	0
0.0295888	0	0	0
0.162463	1	0	0
0.271773	0	0	0
0.0378462	0	0	0
0.063309	0	0	0
0	0	0	0
0.276326	1	0	1
0.14101	0	0	0
0.421107	0	0	0
0.00517845	0	1	1
0.135932	0	0	0
0.248944	0	0	0
0.239989	0	0	1
0.302164	0	0	1
0.419881	0	0	1
0.0791302	0	0	0
0.227335	0	1	1
0.0680332	0	0	0
0.102317	0	0	0
0.591093	0	1	2
0.644772	1	0	1
0.289216	0	0	1
0.319085	0	0	0
0.567948	0	0	1
0.232275	0	1	2
0.602172	1	1	2
0.556406	1	1	1
0.267576	0	0	0
0.366085	1	0	1
0.311523	0	0	1
0.571336	0	1	2
0.697498	0	0	0
0.128715	0	0	0
0.232363	0	0	0
0.456469	1	1	2
0.108504	0	0	0
0.47244	0	1	1
0.166836	0	0	0
0.223026	0	0	0
0.286854	0	0	0
0.0347162	0	0	0
0.442869	1	1	2
0.167285	0	1	2
0.457556	0	0	0
0.22173	0	0	0
0.194127	0	0	0

## Sheet: Figure_3B
Supplementary Data 1. The distribution of dysplasia-epithelium ratios across OED cases based on transformation and grade (source data for Fig. 3B).
Each row represents one subject.
dysplasia_epith_ratio	transformation	binary	who				Key	0	1	2
0.285144	0	1	1				WHO	Mild	Moderate	Severe
0.320522	1	1	2				Binary	Low-risk	High-risk
0.37073	0	1	2				Transformation	No transformation	Transformation
0.38706	0	0	0
0.165471	1	1	2
0.0699842	0	0	0
0.298321	0	0	0
0.397303	1	1	1
0.207271	0	0	0
0.302983	1	1	1
0.339746	0	0	0
0.443931	1	1	1
0.402617	0	0	0
0.166984	0	0	0
0.164909	0	1	1
0.2045	0	0	0
0.186794	1	1	1
0.113886	0	1	1
0.0826903	0	0	0
0.2799	0	0	0
0.146478	0	0	0
0	0	1	1
0.191762	0	1	1
0.163827	0	1	1
0.202545	0	1	1
0.307538	0	1	1
0.411329	0	1	1
0.296947	1	1	1
0.117768	1	1	1
0.177618	0	1	2
0.262637	0	1	1
0.15692	1	0	0
0.449484	1	1	1
0.712297	1	1	2
0.31962	0	1	1
0.25734	0	1	1
0.0790225	1	1	2
0.429215	1	1	1
0.357261	1	1	1
0.482912	0	0	0
0.458136	1	1	2
0.446504	1	1	2
0.349782	0	1	1
0.438422	1	1	1
0.526448	1	1	1
0.283058	1	1	1
0.360036	1	1	1
0.385186	0	1	2
0.489329	1	1	1
0.666646	0	1	2
0.480606	1	1	1
0.246404	1	1	1
0.12842	1	0	0
0.255852	1	1	2
0.180777	1	0	0
0.228692	0	0	1
0.133215	0	1	1
0.0469104	0	1	1
0.13214	0	0	0
0.305574	1	0	0
0.3731	1	1	2
0.329186	0	0	0
0.216629	0	1	1
0.378234	1	0	0
0.315782	0	1	1
0.169298	0	1	1
0.473174	0	1	2
0.176016	0	1	2
0.307264	0	0	0
0.188372	0	0	0
0.230334	1	0	0
0.270603	0	0	0
0.651671	1	0	2
0.476117	0	0	0
0.488942	0	1	1
0.198743	0	0	1
0.118424	0	0	0
0.172672	0	0	0
0.665242	1	0	0
0.0302599	1	1	1
0	0	0	0
0.0191941	0	0	1
0.335113	1	1	1
0.340236	0	0	0
0.241498	0	0	0
0.00988763	0	0	0
0.0888795	0	0	0
0.0805849	0	0	0
0.161513	0	0	0
0.165461	0	0	0
0.0498943	0	0	0
0.308686	0	0	2
0.70363	1	1	2
0.504644	1	1	1
0.358791	1	1	1
0.105715	1	1	2
0.479324	1	1	1
0.190108	0	0	0
0.339064	1	1	2
0.311176	1	1	1
0.423232	1	1	1
0.156304	1	0	0
0.583162	0	1	1
0.174993	1	1	1
0.120939	0	1	2
0.216262	na	0	0
0.044333	na	0	0
0.0983797	na	0	0
