# Supplementary material for: Development and validation of an artificial intelligence-based pipeline for predicting oral epithelial dysplasia malignant transformation
Source: Commun Med (Lond). 2025 May 20;5:186. doi: 10.1038/s43856-025-00873-z (PMC12092575; doi:10.1038/s43856-025-00873-z)
Supplement: Supplementary file 5 — Supplementary Data 2 [file 43856_2025_873_MOESM5_ESM.xlsx]

## Sheet: Internal Data
Supplementary Data 2. Kaplan-Meier transformation-free survival curves (source data for Fig. 4).
Each row represents one subject.
Key	0	1	2
WHO	Mild	Moderate	Severe
Binary	Low-risk	High-risk
Transformation	No transformation	Transformation
Notes
Follow-up time is the time until transformation, or followup stopped, without transformation in this time.
In the paper, analyses were right censored at 96 months (8 years).
Different thresholds are used in each fold of cross validation, found based on the validation set in the train/valid/test split of repeated 5-fold CV, resulting in 15 thresholds.
Internal Data (Sheffield)
ODYN-score (Repeat 1)		ODYN-score (Repeat 2)		ODYN-score (Repeat 3)		ODYN-score (combined)
y_pred_1	y_prob_1	y_pred_2	y_prob_2	y_pred_3	y_prob_3	y_pred_mean	who	binary	transformation	followup_months
0	0.0223958	0	0.0781018	0	0.0738176	0	0	0	0	168
1	0.3070914793388668	1	0.2237857317640668	1	0.2109602758120664	1	0	0	0	204
0	0.114259	0	0.0846029	0	0.100739	0	2	1	0	204
0	0.0863569	0	0.0958147	0	0.050001	0	1	0	0	12
1	0.3868658697215196	1	0.1715452259093105	1	0.3571645822898249	1	2	1	0	204
0	0.0436601	0	0.1086772356739663	1	0.1012432022298884	0	0	0	0	168
1	0.2689010210239324	1	0.2412127449532946	1	0.1732890504240478	1	0	0	0	204
0	0.1028275543965967	0	0.0740259	0	0.0985584	0	2	1	0	204
0	0.088775	0	0.0847373	0	0.0417088	0	1	0	0	12
1	0.1821056101594539	0	0.0916518	0	0.1237086342117249	0	2	1	0	204
1	0.2009535368250788	0	0.1819214052608553	0	0.1772750732049627	0	1	0	0	120
0	0.0913872	0	0.0320986	0	0.00912884	0	1	0	1	60
0	0.0651155	0	0.0574913	0	0.0650578	0	0	0	0	101
1	0.199593	1	0.1510288835000467	1	0.1459259082722381	1	2	1	0	108
1	0.4432020674029145	0	0.2064273118342517	1	0.1252698340422257	1	2	1	0	45
1	0.2951742900829566	1	0.2507611999386235	1	0.1502092033624649	1	1	0	0	0
1	0.4284263879060745	1	0.1928629807300037	1	0.2193708899948332	1	0	0	1	14
0	0.0814303	0	0.0434185	0	0.0837028	0	0	0	0	36
0	0.0472836	0	0.0932415	0	0.0694131	0	1	1	0	102
1	0.6020967673106365	1	0.2751418635787734	1	0.4023257730955101	1	1	0	0	108
0	0.0435225	0	0.0352404	0	0.0630914	0	0	0	0	99
0	0.1412803570966462	1	0.0693681	0	0.1657736161472024	0	1	0	0	48
1	0.2906288127851122	0	0.1580389734998767	0	0.2547992228779917	0	2	1	1	19
1	0.2216900773346424	0	0.1810035720467567	1	0.1332182422280311	1	0	0	0	97
0	0.1193983179754486	1	0.1297870141947094	1	0.0675316	1	1	0	0	107
0	0.0237026	0	0.0647295	0	0.0462589	0	1	0	0	101
0	0.0172606	0	0.0260897	0	0.00889289	0	0	0	0	100
1	0.3697306711888202	0	0.0740261	1	0.1873231467695158	1	2	1	1	2
1	0.2919801370746593	0	0.2076550902524575	1	0.1400060481982787	1	2	1	0	45
1	0.232217	0	0.2080199418359258	1	0.1335459620681371	1	2	1	0	102
1	0.2137367862205092	1	0.326854	0	0.2272093682773769	1	1	0	0	100
0	0.0314698	0	0.0716129	0	0.018457	0	0	0	0	99
1	0.2238102776215136	0	0.1795986844246242	0	0.2220310626055584	0	1	0	1	19
1	0.4155078350609234	1	0.2144029839090538	1	0.1352440102737609	1	0	0	0	97
1	0.3217510721900246	1	0.2803862515159628	1	0.1610340931537476	1	2	1	0	95
0	0.0781398	1	0.0794206	1	0.1088581259908347	1	0	0	0	94
0	0.0243476	0	0.1826606585698969	1	0.1143267641172689	0	0	0	0	93
0	0.0774953	0	0.0566312	0	0.0646072	0	1	0	0	92
0	0.0196383	0	0.0154651	0	0.0187197	0	0	0	0	91
0	0.0482598	0	0.1177808203548193	0	0.048663	0	1	0	0	91
1	0.7398726828116223	1	0.6570251279307487	1	0.12329	1	2	1	0	90
0	0.0502382	0	0.1860813647508621	1	0.0993399	0	0	0	0	90
0	0.0357845	0	0.0577768	0	0.0350085	0	0	0	0	90
1	0.7738294364487539	1	0.4891366784567715	1	0.8149874549908717	1	1	0	0	88
1	0.1576189177909067	0	0.0416139	0	0.0971705	0	1	0	1	3
1	0.2122728129227956	1	0.1458422602577642	1	0.18308	1	1	0	0	86
0	0.0318164	0	0.0322163	0	0.0349514	0	2	1	0	83
0	0.0153609	0	0.0227294	0	0.0302275	0	0	0	0	82
1	0.1534147925887237	1	0.1073119582540785	1	0.1422994797325505	1	1	1	1	48
1	0.5117401850175082	1	0.3616653725626023	0	0.5059775884154689	1	2	1	0	79
1	0.6741035230051388	1	0.3266471092673865	1	0.5681782373515042	1	1	1	1	10
1	0.1574574888853186	0	0.2720007352022962	0	0.055222	0	1	0	0	77
0	0.0621173	1	0.0580958	0	0.0573627	0	2	1	1	23
0	0.1397275409456026	0	0.1413467161799386	1	0.1504696239164825	0	1	0	0	75
1	0.6912715277906989	1	0.3441132470255806	1	0.6798660161138392	1	2	1	0	74
1	0.3664716203182269	0	0.1835961667969584	1	0.1233243063544503	1	2	1	1	35
1	0.934876	1	0.9723898524587804	1	0.905169	1	0	0	0	72
1	0.6444846094073204	1	0.4799985705843467	1	0.2517471587641186	1	1	0	0	70
0	0.059803	0	0.1616451536095881	1	0.0766503	0	1	0	0	70
1	0.2695645306259394	1	0.1690350955352187	1	0.1158326007425785	1	0	0	0	69
1	0.1745460827380277	1	0.2183654918489863	1	0.1367678124263388	1	1	0	0	65
1	0.2958237300316492	1	0.131591	1	0.234554	1	2	1	1	6
1	0.6373549872980068	1	0.3241765444503405	1	0.630867	1	2	1	0	63
1	0.9547557527678352	1	0.766895	1	0.6114514655726296	1	1	1	1	24
0	0.0324827	1	0.7142664795381981	0	0.0396107	0	2	1	0	24
0	0.0654391	1	0.0723598	0	0.0948582	0	2	1	0	60
0	0.0744009	1	0.1947997340725528	1	0.1451391189669569	1	2	1	1	12
1	0.1123286170786933	1	0.3344028542308431	1	0.2201589552783652	1	2	1	1	12
0	0.0691196	0	0.0933143	0	0.0815205	0	0	0	0	192
0	0.0842939	1	0.3469786206881205	1	0.1294990668694178	1	0	0	0	180
1	0.1324447944156221	1	0.4362476860080753	1	0.2662949457361891	1	1	1	1	84
0	0.0899462	1	0.7056499917560549	1	0.1135739374961426	1	2	1	0	24
0	0.0680791	1	0.084915	1	0.1450479364022612	1	2	1	0	60
0	0.0513877	0	0.1232261999764225	1	0.0834446	0	2	1	1	12
1	0.143013	1	0.4224901217267029	1	0.2942127615101355	1	2	1	1	12
0	0.0589177	0	0.0856143	0	0.0493668	0	0	0	0	192
0	0.0644037	0	0.2469103048470887	1	0.1008277948607098	0	0	0	0	180
1	0.4153332492290449	1	0.5447907377619389	1	0.332899	1	1	1	1	84
0	0.0410253	0	0.017912	0	0.0685211	0	0	0	0	120
0	0.0292551	0	0.0271189	0	0.0476307	0	1	0	0	108
1	0.1341499790268124	0	0.192121	0	0.1968508852680899	0	1	0	0	108
0	0.0479085	0	0.1744039466814889	0	0.0823275	0	1	0	0	108
0	0.0301049	0	0.0769924	0	0.0216113	0	0	0	1	84
0	0.0311543	0	0.0307574	0	0.0496698	0	1	0	0	106
0	0.0226504	0	0.0319765	0	0.0703514	0	0	0	0	108
0	0.0577515	0	0.0627779	0	0.0376039	0	1	0	1	91
0	0.0600107	1	0.1032063113390535	0	0.0888414	0	0	0	0	104
0	0.0151697	0	0.0103509	0	0.00652806	0	0	0	0	108
1	0.0990968	1	0.2226989306997524	0	0.0238846	1	2	1	0	18
0	0.0409461	0	0.0398683	0	0.0473697	0	0	0	0	99
1	0.1600091907323575	1	0.197114	1	0.1796780873844826	1	1	0	1	12
1	0.1075030627200402	1	0.1571304673875072	1	0.1048260517867214	1	2	1	1	5
0	0.0573877	1	0.2029260868323465	0	0.4582140489148038	0	2	1	0	97
0	0.0215062	0	0.0126866	0	0.039468	0	1	0	0	106
0	0.0573211	1	0.1364067382317908	0	0.0858667	0	0	0	0	105
0	0.061413	0	0.0575488	1	0.0792656	0	1	0	1	91
0	0.0945682	0	0.0682496	0	0.088656	0	0	0	0	104
0	0.0869503	0	0.0677272	1	0.1682520657777786	0	1	1	0	18
0	0.0484677	0	0.027967	0	0.0895345	0	0	0	0	102
1	0.1663833215075024	1	0.4497452474246591	0	0.4631825301606776	1	1	0	0	100
0	0.0672742	0	0.2490726340976026	0	0.1468972625831762	0	0	0	0	99
1	0.1659133953587835	1	0.2758884540515018	1	0.3755540616595696	1	2	1	0	99
1	0.1745202877507435	1	0.1460259270480298	1	0.1874112375373915	1	1	0	1	12
0	0.0616838	0	0.0529868	0	0.0590767	0	2	1	1	5
0	0.0833208	1	0.250988	0	0.4456658640209539	0	2	1	0	97
0	0.0787163	0	0.1504663146957002	1	0.2416567509674062	0	0	0	0	96
0	0.0635265	0	0.1049825996160507	0	0.102046	0	0	0	0	95
0	0.0443901	0	0.0175521	0	0.0521271	0	1	1	0	93
0	0.0581882	0	0.0525308	0	0.1173150070106326	0	1	0	0	91
0	0.0594194	0	0.048977	0	0.0822961	0	1	0	0	92
0	0.039046	1	0.0598038	0	0.0723352	0	1	0	1	29
1	0.1558837946447392	1	0.4330426988160574	1	0.3993902643886181	1	1	0	0	90
1	0.1160203978652134	1	0.2281477645970881	1	0.1450497232377529	1	2	1	1	13
0	0.0772919	1	0.5390576606759658	1	0.0915328	1	1	1	0	88
0	0.068667	0	0.0294787	0	0.0826589	0	1	1	0	87
1	0.1726445413903514	1	0.4698172049291098	1	0.8359085192431265	1	2	1	1	2
0	0.0842927	0	0.1610679527685653	0	0.0990779	0	1	0	1	8
1	0.3429066077584312	0	0.2470018676822147	1	0.2301393264224605	1	0	0	1	1
1	0.2462450496905999	1	0.6265111178945866	1	0.5638839190812419	1	2	1	1	4
1	0.2865707330329686	1	0.3630156030080148	1	0.7928932117564338	1	2	1	1	28
0	0.0396978	0	0.0959827	0	0.0513018	0	1	0	0	78
1	0.1412685189177008	1	0.2376891802996397	1	0.1684375896173365	1	0	0	0	77
0	0.0661139	0	0.0196563	0	0.0304498	0	1	0	0	77
1	0.5119806283125372	1	0.7532264489793417	1	0.8111725024540316	1	2	1	1	42
1	0.1906107483121893	1	0.2822300060298408	1	0.1898722978312621	1	2	1	1	22
0	0.073112	0	0.0959532	0	0.0719693	0	0	0	0	74
1	0.1136432827115059	0	0.0616563	1	0.1401347833871841	1	1	1	0	72
1	0.4073739547959782	1	0.4772932246666063	1	0.401082	1	0	0	0	71
1	0.1196334648088817	1	0.4369777552783489	1	0.3647848151923313	1	1	0	0	70
0	0.089747	1	0.0634169	0	0.0891737	0	1	0	0	68
1	0.1337029397572306	0	0.0730823	0	0.1081552414477548	0	0	0	0	67
1	0.6528394730002792	1	0.9249739546344112	1	0.5649875022256325	1	1	1	0	65
0	0.0760722	0	0.0448523	0	0.1054458969192188	0	1	0	0	64
1	0.1103719304182699	1	0.1351836509337382	0	0.1418670298265559	1	0	0	0	62
1	0.1502984576732104	1	0.4705215277679173	0	0.5073307266481865	1	2	1	0	61
1	0.2409439512142321	0	0.0535156	0	0.0887451	0	2	1	0	204
0	0.1058919504284858	0	0.02957	0	0.0233742	0	0	0	0	204
1	0.2419234054053531	0	0.0766152	0	0.0630625	0	1	1	1	60
1	0.2441401703924429	1	0.239126	0	0.1795240927060119	1	1	1	1	48
1	0.2561650053634272	1	0.5900745120915499	1	0.1856945843085066	1	0	0	0	192
1	0.228971	0	0.0858184	0	0.1385088437285184	0	2	1	0	204
1	0.2761235293088385	0	0.1876899019023622	1	0.1300850520216523	1	0	0	0	204
1	0.2499694635868072	0	0.120163	1	0.1044457513988018	1	1	1	1	60
1	0.2645694785393201	1	0.1145410795146838	0	0.1429769185204536	1	1	1	1	48
0	0.1854460860835388	1	0.5681255206465721	1	0.1252238274901174	1	0	0	0	192
1	0.3012331797904575	1	0.2260888525352035	1	0.1895235451610432	1	1	1	1	24
1	0.234568	0	0.0675568	0	0.082836	0	1	0	0	120
1	0.3916056950887044	1	0.1153369918465614	1	0.1544200610369444	1	1	0	0	24
1	0.2779436580642891	0	0.0626677	0	0.0938682	0	1	0	0	108
1	0.4084262993091192	0	0.1571912844784748	0	0.1377453225640914	0	1	0	0	108
0	0.1324043507285939	0	0.0409281	0	0.0409292	0	1	0	0	107
1	0.2371112156972707	0	0.0627386	0	0.0479283	0	2	1	0	106
1	0.2388281518983286	0	0.1312610581517219	0	0.0351911	0	1	1	1	21
0	0.202172	1	0.1520270681274788	0	0.1570257109900315	0	0	0	0	104
0	0.1146222815376604	1	0.0827937	0	0.1862981414060457	0	2	1	0	56
0	0.0994271	0	0.0197842	0	0.0132789	0	0	0	0	103
0	0.1445567100396696	0	0.0154202	0	0.0317337	0	1	0	0	108
1	0.3949855526093564	1	0.1849794485210593	1	0.1637437049956882	1	2	1	0	108
1	0.3698917421556654	0	0.0188198	0	0.0875908	0	0	0	0	100
1	0.277707	1	0.4611640125364659	1	0.2235820039112373	1	2	1	1	11
1	0.2446210143657831	0	0.0587389	0	0.0869753	0	0	0	0	98
1	0.3634321248531341	1	0.2578538872798284	1	0.1945005092024803	1	2	1	0	14
1	0.4158302367242992	1	0.4869986336964827	1	0.4439292872308666	1	2	1	0	49
0	0.1898954481563785	0	0.0894085	0	0.0712592	0	1	1	0	107
1	0.2993070568810118	0	0.0193496	0	0.0463262	0	1	0	0	106
0	0.2042952549652518	0	0.0919079	0	0.1035206588942592	0	1	0	0	106
1	0.2260926798466713	0	0.1111170113567383	0	0.0340389	0	1	0	1	21
0	0.1720485406972113	0	0.0193543	0	0.0271733	0	0	0	0	104
1	0.2467526341607044	1	0.1695783229835041	0	0.3382691123413962	1	2	1	0	56
0	0.194371	0	0.0679295	0	0.0386844	0	1	0	0	103
1	0.30932	0	0.014682	0	0.0722064	0	0	0	0	100
1	0.2719324560125093	1	0.5982649198188874	1	0.4035125214444554	1	1	1	1	11
1	0.2850063787056849	0	0.0422879	0	0.0735172	0	1	0	0	98
1	0.3814437537313365	1	0.250009	1	0.1845530446270387	1	1	0	0	14
1	0.3365119189023972	1	0.1968222251739995	1	0.2019797166102919	1	1	0	0	49
1	0.2553659127950668	0	0.0333571	1	0.0496354	1	1	0	0	89
1	0.2265180583164943	0	0.0677276	0	0.1549495461328727	0	1	0	0	95
0	0.1447785644416223	0	0.0312014	0	0.0116744	0	0	0	0	95
1	0.3842367094050171	1	0.2260753160883342	0	0.288401	1	2	1	0	93
1	0.3915825404467121	1	0.1647968607323785	0	0.2453208578209723	1	2	1	0	92
1	0.334618	1	0.2267233330718021	1	0.1842002655888341	1	2	1	1	11
0	0.2120141314000499	0	0.0413864	0	0.0635716	0	0	0	0	91
1	0.3527054532007737	0	0.0408923	0	0.0423374	0	0	0	0	91
1	0.3070494523975584	1	0.589471	1	0.2151759136716524	1	2	1	1	4
1	0.2234899347416266	1	0.1019049293623404	0	0.0271131	1	2	1	0	89
0	0.1976802533864975	0	0.0624506	0	0.0673641	0	2	1	0	86
1	0.2852713272248933	0	0.2372200082338184	0	0.1281811273357737	0	2	1	1	3
1	0.23548	1	0.096588	0	0.1021371048621156	1	1	0	0	85
1	0.2625298257917166	0	0.0816773	0	0.0441019	0	0	0	0	83
1	0.4956429402033488	1	0.5012102425098419	1	0.7322378555933634	1	2	1	1	6
0	0.1389782929420471	0	0.0608003	0	0.0112457	0	0	0	0	182
1	0.2433811237677833	0	0.0735233	0	0.1250256113954727	0	1	0	0	81
1	0.3614308250447114	0	0.0272239	1	0.050316	1	0	0	0	80
1	0.2818172592669725	0	0.060825	0	0.0320002	0	0	0	0	78
1	0.450179	1	0.4692708791503103	1	0.5542959546868181	1	2	1	1	2
1	0.846167	1	0.7163744134207567	1	0.14963	1	0	0	0	75
1	0.4610462389358385	1	0.2889905272741017	1	0.2033691254305088	1	0	0	0	74
1	0.4443165988338237	0	0.0725437	1	0.4458896304879869	1	1	0	0	74
1	0.2351090573838778	0	0.0489436	0	0.0719203	0	0	0	0	71
1	0.42913	1	0.4108805741998367	0	0.5047856330638751	1	2	1	0	69
1	0.3838262646442588	1	0.1309495137300171	1	0.1373729756885198	1	1	0	0	69
1	0.3250619628850151	0	0.1834597666473949	0	0.0665151	0	1	0	0	67
1	0.3207311858853183	0	0.0987341	0	0.1451941272954505	0	1	0	0	65
1	0.5407112650891654	1	0.628726	1	0.8094735183776953	1	2	1	1	11
1	0.4209575341787819	1	0.4521782721893016	1	0.4234779473139907	1	1	0	0	61
0	0.0798298	0	0.0310557	1	0.0487391	0	0	0	0	204
0	0.0841532	0	0.1764126765645212	0	0.0814596	0	2	1	0	204
0	0.0767511	0	0.1416143253445625	0	0.085057	0	0	0	0	204
0	0.0106187	0	0.00666161	0	0.0120943	0	0	0	0	204
0	0.0409342	0	0.0274367	0	0.0541497	0	0	0	0	204
0	0.0278811	0	0.0422689	0	0.0258176	0	1	0	0	204
0	0.1314187138245023	1	0.2214176508373227	1	0.1270365742773845	1	0	0	0	156
0	0.1474429998458839	0	0.206337	0	0.1289699893650107	0	1	1	0	192
0	0.0849258	0	0.0415267	1	0.0532878	0	0	0	0	204
0	0.0839787	0	0.213357	0	0.065229	0	2	1	0	204
0	0.0711836	0	0.1027716439451993	0	0.0856548	0	0	0	0	204
0	0.0138116	0	0.011398	0	0.0126481	0	0	0	0	204
0	0.0338545	0	0.0277042	0	0.0432667	0	0	0	0	204
0	0.0407806	0	0.0983198	0	0.0590298	0	1	0	0	204
0	0.1403624852941294	1	0.2422731845242202	1	0.1813989539340043	1	0	0	0	156
0	0.1446013333092273	1	0.2980475755224765	0	0.1241511755793447	0	1	1	0	192
0	0.0349598	0	0.0417917	0	0.0355949	0	0	0	0	120
0	0.1033978126011788	1	0.1743317537009716	1	0.1135486208833754	1	2	1	0	108
0	0.0315938	0	0.0178237	0	0.0361565	0	0	0	0	108
0	0.03057	0	0.0218303	0	0.0398558	0	0	0	0	108
0	0.0462143	0	0.108043	0	0.0237686	0	0	0	0	107
0	0.1413768074091743	0	0.1650231064242475	1	0.1169274005600634	0	2	1	0	107
0	0.0790827	1	0.09194	1	0.0558343	1	2	0	0	107
0	0.0466116	0	0.0558464	0	0.0623492	0	1	0	0	105
0	0.0267983	0	0.017885	0	0.034058	0	1	0	0	7
0	0.0568608	0	0.093044	0	0.0373425	0	0	0	0	103
0	0.0285535	0	0.0429394	0	0.0249754	0	1	0	0	108
0	0.0278366	0	0.0192042	0	0.0327016	0	0	0	0	24
0	0.0425393	0	0.0392723	0	0.0369437	0	1	0	0	108
0	0.056568	0	0.0499249	0	0.0340764	0	0	0	0	98
0	0.0515728	0	0.1630498912352234	0	0.0311164	0	0	0	0	98
0	0.0343561	0	0.0183658	0	0.0601418	0	2	1	0	97
0	0.0716165	0	0.0507176	0	0.0395599	0	1	1	1	3
0	0.0266839	0	0.013016	0	0.0185704	0	2	1	0	108
0	0.0400063	0	0.0237496	0	0.0337246	0	0	0	0	108
0	0.0746137	0	0.1619344249234668	1	0.1735376338807067	0	1	0	0	107
0	0.1111038835788214	0	0.1339411706008293	0	0.0752303	0	2	1	0	107
0	0.0939964	1	0.2164062695128136	1	0.0991143	1	2	1	0	107
0	0.0483333	0	0.0239838	0	0.0161257	0	0	0	1	22
0	0.0506461	0	0.0442723	0	0.0825682	0	1	0	0	105
0	0.0913348	0	0.1327711240369446	1	0.0967178	0	2	1	0	104
0	0.0331884	0	0.00990607	0	0.0441222	0	2	0	0	7
0	0.1076552675698291	0	0.2453878523612564	1	0.1209242404861883	0	0	0	0	103
0	0.0540687	0	0.0824633	0	0.0919762	0	0	0	0	17
0	0.0730058	1	0.1148798068497984	0	0.0597226	0	0	0	0	98
0	0.0627454	0	0.093724	0	0.0356943	0	1	0	0	98
1	0.2210571792688262	1	0.4004180560286125	1	0.148668	1	2	1	0	97
0	0.1135846348252238	1	0.15233	1	0.1668076782934064	1	1	1	1	3
0	0.0992514	1	0.1450438172045426	1	0.1603054566643177	1	2	1	1	1
0	0.0463931	0	0.0887402	0	0.0800318	0	1	0	0	94
1	0.2267176767382643	1	0.3272132525784822	0	0.3752151836295334	1	2	1	1	27
0	0.0510456	0	0.0629658	0	0.0451961	0	2	1	0	93
1	0.2342518610306657	1	0.2200097662683289	1	0.1799018102554747	1	1	0	0	92
1	0.2340549312949967	1	0.6405049253611674	1	0.1784684435762588	1	2	1	1	9
0	0.1135217806819929	1	0.5269867512611074	0	0.0397021	0	1	1	0	90
0	0.0418628	0	0.0270761	0	0.0679844	0	1	1	1	90
0	0.0500391	0	0.0787821	1	0.0707228	0	1	0	0	88
0	0.0621882	0	0.0577607	1	0.0575864	0	0	0	0	88
1	0.2166112114276205	1	0.2211412078567913	1	0.1414997518594775	1	1	0	0	87
0	0.0290928	0	0.0296875	0	0.0683491	0	0	0	0	86
0	0.0574377	0	0.0884288	0	0.0317935	0	0	0	0	86
0	0.0410792	0	0.0388589	0	0.0710876	0	0	0	0	95
0	0.0329086	0	0.0519305	0	0.0769649	0	0	0	0	83
0	0.0519155	0	0.0997512	0	0.0637328	0	2	1	0	77
0	0.0570707	0	0.0609225	0	0.0690854	0	1	0	0	64
0	0.1345032329829234	1	0.1628350053193434	0	0.0983572	0	2	1	0	63
0	0.1587227780533873	1	0.2107556019140326	1	0.2027026702852352	1	1	1	1	79
0	0.0459312	0	0.0644845	0	0.084422	0	0	0	0	80
0	0.1267867401242256	1	0.2130926012992859	1	0.1506481278687715	1	1	1	0	79
1	0.485264	1	0.5685588879204249	1	0.6864270891381216	1	2	1	1	43
0	0.0881261	0	0.0570404	0	0.1121614224424487	0	0	0	0	74
0	0.1013398476039307	1	0.1838685098587523	1	0.1999411666176364	1	0	0	0	73
1	0.530647	1	0.6591778662763065	1	0.4115123326265359	1	2	1	1	50
1	0.2877162871665732	1	0.1744404673691867	1	0.1756953623636748	1	1	0	1	57
0	0.0775518	0	0.0386333	0	0.0412223	0	0	0	0	72
1	0.3467104545684271	1	0.5884104855598942	1	0.7728468404662224	1	2	1	0	70
1	0.2012853815617189	1	0.3661161396133748	1	0.3676690761361444	1	1	0	0	68
0	0.1595920270627683	1	0.3528603403283669	1	0.1913563751422607	1	2	1	0	63
1	0.1129490098796593	1	0.1196463768967451	0	0.142144	1	0	0	0	204
0	0.0282417	0	0.0414693	0	0.0146719	0	1	1	1	60
1	0.1036015266818659	1	0.1184452917959009	1	0.142749	1	2	1	1	24
0	0.0452667	0	0.0603175	0	0.0432614	0	1	0	0	204
1	0.0919138	0	0.0333826	0	0.0339017	0	1	0	0	204
0	0.00678656	0	0.00639715	0	0.0169245	0	0	0	0	204
0	0.0346824	0	0.0566916	0	0.0161853	0	1	1	1	60
1	0.0942944	1	0.0817468	1	0.1383964913204694	1	2	1	1	24
1	0.1050392240468485	0	0.0787536	0	0.0591642	0	1	0	0	204
1	0.1260456763381181	0	0.0485339	1	0.0564765	1	1	0	0	204
1	0.1867892654346568	1	0.1422731092465775	0	0.056403	1	1	1	1	24
1	0.2134764343500137	0	0.0669339	0	0.0638312	0	0	0	0	108
1	0.7310144284436869	1	0.361233	0	0.5065559152253839	1	2	1	0	108
1	0.2610809426410359	1	0.1541153220694606	1	0.125356	1	1	0	1	14
1	0.2451474138765366	0	0.2331143417818979	1	0.1492469893260435	1	1	0	0	108
1	0.1288108035289454	0	0.0183817	0	0.07763	0	2	1	0	108
0	0.0470151	0	0.0556927	0	0.00877353	0	0	0	0	60
0	0.0468581	0	0.079051	0	0.0264043	0	1	0	0	72
1	0.0667285	0	0.0745673	0	0.0775209	0	2	1	0	108
1	0.2526704534656096	1	0.1902284840011056	1	0.1174617819804645	1	2	1	0	100
0	0.0436079	1	0.104434	0	0.0281504	0	0	0	0	98
0	0.0614095	0	0.0540878	0	0.0945293	0	0	0	0	108
0	0.0545637	0	0.1663842006933455	1	0.0586688	0	0	0	0	97
0	0.00700912	0	0.0156512	0	0.0335496	0	0	0	0	108
1	0.6133699773086442	1	0.4223553674916426	1	0.1027215373253932	1	2	1	1	14
1	0.2638296243899009	0	0.0961925	1	0.2162118287647471	1	2	1	1	21
1	0.3366902450472116	0	0.1044456476345658	1	0.1566161184385419	1	1	0	1	21
1	0.1533485246140782	1	0.3476112043348754	1	0.1501358591928714	1	0	0	0	102
1	0.0915886	0	0.0417674	0	0.0426701	0	1	0	0	100
1	0.1289900427289081	1	0.1267968690643708	0	0.0910722	1	1	1	0	100
0	0.013608	0	0.0187916	0	0.0104889	0	1	0	0	98
0	0.0291058	0	0.0616007	0	0.0391245	0	0	0	0	97
1	0.1075119915906162	0	0.1659429724372568	1	0.1310429409855888	1	0	0	0	96
1	0.1285420450578002	0	0.1267298886699503	0	0.1647576865446018	0	1	0	1	25
1	0.2221245383535783	1	0.1600517192459482	1	0.1467330461529296	1	1	1	1	12
1	0.3344130665063858	0	0.1695311775488475	1	0.0905874	1	1	1	0	92
1	0.4204830295509762	0	0.1972894223680633	1	0.11937	1	2	1	0	92
0	0.0381564	0	0.0630885	0	0.0694949	0	1	0	0	92
1	0.0754605	0	0.0784123	1	0.1054367398222287	1	1	0	0	92
0	0.058976	0	0.0734415	0	0.0377135	0	0	0	0	92
0	0.0211829	0	0.0304073	0	0.0127936	0	0	0	0	90
1	0.0708458	0	0.0791717	0	0.117597	0	1	1	1	3
0	0.0111419	0	0.00505089	0	0.0158022	0	0	0	0	89
1	0.3867209837106721	1	0.2177942782374365	0	0.4325829728373459	1	2	1	0	88
1	0.4619425843104473	1	0.3779028072870897	1	0.4262852964727259	1	1	0	1	12
0	0.0317258	0	0.0311571	0	0.0781287	0	0	0	0	83
1	0.2299926464720705	1	0.1427558965019149	1	0.1670357158224358	1	2	1	1	1
0	0.0315145	0	0.0291062	0	0.0274714	0	0	0	0	183
1	0.1719668104471463	0	0.2389783363016146	1	0.1477485732790434	1	2	1	0	82
1	0.0671032	0	0.0512177	0	0.0466974	0	1	0	0	81
1	0.1071561614356179	0	0.0871997	0	0.0985287	0	1	0	1	45
1	0.4141034688864144	1	0.456787	1	0.3633275334135257	1	2	1	0	79
0	0.0470778	1	0.1045767268221272	1	0.1291971418748397	1	1	0	0	77
0	0.0358287	0	0.0531765	1	0.1149049681425094	0	0	0	0	76
1	0.6612456722962902	1	0.56721	1	0.3249280866221221	1	2	1	1	2
0	0.0543723	0	0.1442105413308193	0	0.0863896	0	0	0	0	73
1	0.6165352457025078	1	0.4414434086405829	1	0.2995473513107621	1	0	0	1	38
1	0.3188117549312536	1	0.2862771482705468	1	0.5587247602566324	1	2	1	1	4
1	0.1195223977168401	0	0.1040547669643447	0	0.1308076142555191	0	1	0	0	70
1	0.1330353698872944	1	0.2072032316865628	1	0.1762922427764064	1	0	0	0	69
0	0.0382251	0	0.0629355	0	0.0832961	0	0	0	0	67
1	0.6314766116670727	1	0.5636287805755523	1	0.4391827560269955	1	1	1	1	26
1	0.6211903918649733	1	0.8624324580443274	1	0.3927792306490165	1	2	1	0	63
0	0.0262448	0	0.0465078	0	0.0351885	0	0	0	0	61
1	0.2565562405237337	1	0.3355022880089719	1	0.329553	1	2	1	0	61

## Sheet: External Data
Supplementary Data 2. Kaplan-Meier transformation-free survival curves (source data for Fig. 4).
Each row represents one subject.
Key	0	1	2
WHO	Mild	Moderate	Severe
Binary	Low-risk	High-risk
Transformation	No transformation	Transformation
Notes
Follow-up time is the time until transformation, or followup stopped, without transformation in this time.
In the paper, analyses were right censored at 96 months (8 years).
Different thresholds are used in each fold of cross validation, found based on the validation set in the train/valid/test split of repeated 5-fold CV, resulting in 15 thresholds.
External Data (Birmingham, Belfast, Piracicaba)
ODYN-score (Repeat 1, Fold 1)		ODYN-score (Repeat 1, Fold 2)		ODYN-score (Repeat 1, Fold 3)		ODYN-score (Repeat 1, Fold 4)		ODYN-score (Repeat 1, Fold 5)		ODYN-score (Repeat 2, Fold 1)		ODYN-score (Repeat 2, Fold 2)		ODYN-score (Repeat 2, Fold 3)		ODYN-score (Repeat 2, Fold 4)		ODYN-score (Repeat 2, Fold 5)		ODYN-score (Repeat 3, Fold 1)		ODYN-score (Repeat 3, Fold 2)		ODYN-score (Repeat 3, Fold 3)		ODYN-score (Repeat 4, Fold 4)		ODYN-score (Repeat 5, Fold 5)		ODYN-score (combined)
y_pred_1	y_prob_1	y_pred_2	y_prob_2	y_pred_3	y_prob_3	y_pred_4	y_prob_4	y_pred_5	y_prob_5	y_pred_6	y_prob_6	y_pred_7	y_prob_7	y_pred_8	y_prob_8	y_pred_9	y_prob_9	y_pred_10	y_prob_10	y_pred_11	y_prob_11	y_pred_12	y_prob_12	y_pred_13	y_prob_13	y_pred_14	y_prob_14	y_pred_15	y_prob_15	y_pred_mean	y_prob_mean	who	binary	transformation	followup_months
1	0.3599125780165195	1	0.1009264266384499	1	0.391996	0	0.1286407371184655	0	0.0329841	1	0.1095794314252478	1	0.1855805409806115	1	0.1436284799794001	0	0.2573946102389267	1	0.2493753002158233	1	0.1228547676333359	0	0.00765024	0	0.163824	1	0.1908614587570939	0	0.0738914	1	0.16794000708586757	1	1	0	14
1	0.1784462621512491	0	0.0680756	1	0.328795	0	0.1096212513867981	1	0.1409927153005457	1	0.093476	0	0.0910495	1	0.108037	0	0.0872129	0	0.1673305969962403	1	0.1245982025649922	0	0.0192103	0	0.1543379987259049	0	0.1236677952726517	0	0.0895486	0	0.12562667016022047	1	1	0	36
1	0.4232489597999443	1	0.1295068031650478	1	0.2910558958932505	1	0.2139135552412372	1	0.2147683848516415	1	0.2517104069939104	1	0.1559537939916727	1	0.159776	1	0.4785232850808208	0	0.2063690572977066	1	0.1471818659644005	1	0.100055	0	0.3288649319971012	1	0.312662	1	0.1033663970370919	1	0.2344637349558373	2	1	1	72
1	0.6629656782107693	1	0.415723	1	0.4572826347180775	1	0.4130763325041958	1	0.6883440603102956	1	0.5948290274079356	1	0.4116307008745415	1	0.5124027540108987	1	0.5675325585263116	1	0.4580518906669957	1	0.3573271101340651	1	0.325951	1	0.6028815819216626	1	0.5753046266202416	1	0.3374418382798986	1	0.4920496503157275	0	0	0	60
1	0.4755239736886672	1	0.1535362256805837	1	0.2737791534559226	1	0.1913376827666789	1	0.2830285077661644	1	0.2725267928139663	1	0.2430132086630221	1	0.2316489367757314	1	0.5263391976003293	1	0.2261027151971687	1	0.1341714710917002	1	0.1669328197330972	1	0.5241403055411799	1	0.3732742814370143	1	0.1099412536915437	1	0.27901976839351794	2	1	1	64
1	0.6053515789301499	1	0.2335350153886753	1	0.3241277259329091	0	0.1691571279712345	1	0.1294254942432693	1	0.144468	1	0.2344646142876666	1	0.4291863739490509	1	0.4117496091386546	0	0.1984951240213021	1	0.1770346291039301	1	0.0491018	0	0.4866367423016092	1	0.2991773829511974	1	0.141874	1	0.26891899331324337	0	0	0	46
1	0.6485152200035665	1	0.2283625576174122	1	0.5832649400008136	1	0.2571766931006963	1	0.4758841533149625	1	0.4461852505845927	1	0.4909698740504254	1	0.4936655604162778	1	0.3206952631302263	1	0.5601376326347904	1	0.3003390644002577	1	0.0724265	1	0.5774643264453987	1	0.4533598618260745	1	0.2344172106863095	1	0.4095242747751518	0	0	0	67
1	0.2481972513454301	0	0.0595674	1	0.4544365874358586	0	0.0548035	0	0.0256487	0	0.0213036	1	0.1318595819707427	0	0.0851769	0	0.0994805	0	0.2074689073222024	0	0.0909617	0	0.0357495	0	0.1079964436590671	0	0.1285846959267343	1	0.0936685	0	0.12299358486419627	0	0	0	22
1	0.4060937270368253	1	0.2322983944920247	1	0.328206	1	0.2195631714184147	1	0.2377666986522999	1	0.2843032484227603	1	0.2813550219815623	1	0.247331	1	0.4525967641209116	1	0.2833635888526229	1	0.1807207098782559	1	0.1402228063621911	0	0.3636852782974175	1	0.3748058407575578	1	0.1596788143645898	1	0.2794660743179974	0	0	1	17
0	0.0383604	0	0.0623827	1	0.2670734396544836	0	0.0522884	0	0.012345	0	0.0222652	0	0.0326421	0	0.0193404	0	0.0496414	0	0.0783735	0	0.0747971	0	0.00566512	0	0.0527655	0	0.0423828	0	0.0517702	0	0.057472873535624754	0	0	0	84
1	0.4792937677441619	1	0.1131332536616663	1	0.4302548925707659	0	0.1128693835179167	0	0.0443536	1	0.0859071	1	0.1678670038153806	1	0.1820477231398342	0	0.2471411630041955	1	0.2626342502400631	1	0.1417417300381059	1	0.0561336	0	0.2515621692763539	1	0.2149637215367452	1	0.1241067583401372	1	0.19426734114011981	1	1	1	70
0	0.1218908755108714	1	0.0977689	1	0.2509681270756853	0	0.1059129266324666	0	0.0404891	1	0.0577548	0	0.0877757	0	0.0872862	0	0.1826804412204191	0	0.109518	0	0.0850029	0	0.0293976	0	0.207362	0	0.1310836265906008	0	0.0748489	0	0.11131602061431087	0	0	0	21
1	0.3432771118091685	1	0.1002246765952025	0	0.2008509040943213	0	0.130073	1	0.1768947177433542	1	0.1971888047776052	1	0.1363466646256191	1	0.1820318593776651	1	0.3333147906831332	0	0.1199740332152162	0	0.0919792	1	0.0866882	0	0.330145	1	0.2346389343695981	0	0.0751419	1	0.18258462739709225	1	1	1	84
1	0.9503172863932215	1	0.5213755180730539	1	0.822369	1	0.4890603296020451	1	0.7398740684284884	1	0.7960782918859931	1	0.9069620554938036	1	0.8105988441144719	1	0.4101339477826567	1	0.8828103174181545	1	0.5838294094976257	1	0.1869726683944463	1	0.6369868700995165	1	0.8888917460161097	1	0.4740927933770067	1	0.673357	0	0	0	84
0	0.0668347	0	0.0485362	1	0.2875548082590103	0	0.0606692	0	0.0170241	0	0.0377922	0	0.0482145	0	0.0315027	0	0.0782505	0	0.1072645425423979	0	0.0883478	0	0.00989599	0	0.0547568	0	0.0753662	0	0.0563823	0	0.0712262	0	0	0	41
1	0.5798704969504523	1	0.2071962749201154	1	0.4566429238470774	1	0.1981298347550725	1	0.2130994882493738	1	0.3266173480522065	1	0.2852318057465174	1	0.3952752427449302	1	0.4523558273674949	1	0.3892566140681978	1	0.1156545477727102	1	0.2338353119317501	0	0.5183434912136623	1	0.3781686858052299	1	0.1151541982378278	1	0.32432213944417454	1	1	1	54
1	0.3231081633040538	1	0.1288306859250252	1	0.2406926656571718	0	0.1455806485162331	1	0.1368215297563718	1	0.1698683756761826	1	0.1738156012904185	1	0.1614690870046615	0	0.256601	0	0.1647034522432547	0	0.1002723188497699	1	0.0784875	0	0.3334255499335435	1	0.2382047299582224	0	0.087759	1	0.18264271402731538	1	1	0	50
1	0.1651378080248832	0	0.0739971	1	0.2803265618426459	0	0.1003755305494581	1	0.1740195967257022	1	0.0833852	0	0.0562623	1	0.108929	0	0.2302377881748335	0	0.1550288377063615	1	0.1276283843176705	1	0.0880021	0	0.1804221635418278	0	0.1256440173302378	1	0.1021312533744743	1	0.13676850541184343	0	0	0	51
0	0.0372023	0	0.0218029	0	0.1554970342369206	0	0.0333249	0	0.0538817	0	0.0296368	0	0.0361054	0	0.0233579	0	0.0514447	0	0.030209	0	0.0383095	0	0.00686694	0	0.1153931871501613	0	0.0474428	0	0.0247869	0	0.047017474671424614	0	0	0	36
1	0.1806198097765445	0	0.0455104	1	0.4495927670172283	0	0.0483793	0	0.0265198	0	0.0374563	1	0.1860838632232376	0	0.0788177	0	0.0960074	1	0.2376987859606742	0	0.085855	0	0.0343718	0	0.1534480124246329	0	0.0988135	0	0.0612057	0	0.12135866850093446	0	0	0	47
1	0.2068238463252782	1	0.1347305388189852	1	0.3261344376951456	0	0.1158366641029715	0	0.0394755	1	0.1172054677736014	0	0.0543341	0	0.0276903	0	0.21866	0	0.1962418686598539	1	0.1796987890265882	1	0.0657455	0	0.1384670329280197	1	0.1592864929698407	1	0.1568167703226208	1	0.14247646877386916	1	0	0	63
1	0.2304825080639642	1	0.106436	1	0.3244837930668955	0	0.1178373845861009	1	0.1513195412395441	1	0.1526919778274453	0	0.1119749608814068	1	0.1043330031730558	0	0.2024467958380346	1	0.2096017434302231	1	0.1302165500009837	0	0.0362781	0	0.2948097393888494	1	0.1989899086563483	1	0.113647	1	0.16570328171803628	1	1	1	14
0	0.1012668751732066	0	0.0280065	0	0.123041	0	0.0701494	1	0.1253212368184769	0	0.0349407	0	0.028544	0	0.0594006	0	0.2034758475643617	0	0.0385448	0	0.0457421	0	0.00727738	0	0.1227028371283301	0	0.0660892	0	0.0279542	0	0.0721638	0	0	0	94
1	0.6258808173239231	0	0.0694809	0	0.1739816345274448	0	0.182678	1	0.6177236162126064	1	0.2780183129012584	1	0.1611396494321525	1	0.3585001761093735	1	0.5302392706274986	0	0.159114	1	0.1445638805627823	1	0.06448	0	0.4942484971135855	1	0.384377	0	0.0545219	1	0.28659651284028465	1	1	0	59
1	0.3178433475620819	0	0.0474762	1	0.3421577623396208	0	0.0619264	1	0.0788834	0	0.0420597	1	0.168391	1	0.2081477271788048	0	0.2076644496935786	0	0.1560509600874149	0	0.0805383	0	0.0139973	0	0.2439177777956832	1	0.1623189664248264	0	0.0677852	0	0.14661053844210167	0	0	0	69
1	0.3962210723542952	1	0.1531430449974429	1	0.4143769757167713	0	0.1380866708921956	1	0.1186239977811907	1	0.1291548356514524	1	0.1300667277998752	1	0.2275929214718105	0	0.2664284355737067	1	0.3003659170490127	1	0.1725748902237093	1	0.0918581	0	0.3284484834015906	1	0.202011	1	0.1604064958723815	1	0.21529066891328347	1	1	0	38
0	0.00899121	0	0.0244209	1	0.2512639207499368	0	0.0389465	0	0.00354398	0	0.0156459	0	0.024876	0	0.00882962	0	0.0214999	0	0.0486308	0	0.0532829	0	0.00135621	0	0.0274687	0	0.0347286	0	0.0343322	0	0.0398545	0	0	0	19
1	0.1877942654925088	0	0.05769	0	0.1846759564553698	0	0.0743527	1	0.2799257632965843	1	0.1548749081169565	0	0.0477362	0	0.0819579	0	0.1933571368766327	0	0.1070635289264222	0	0.0769727	0	0.0345613	0	0.2521398082996408	0	0.1142747160047292	0	0.0397792	0	0.12581040836715446	0	0	0	19
0	0.0593532	0	0.0351945	0	0.1083834359252994	0	0.058287	0	0.0538583	0	0.0318865	0	0.0280001	0	0.0310936	0	0.0887556	0	0.0461553	0	0.0480851	0	0.021312	0	0.0695133	0	0.0507986	0	0.0369855	0	0.051177468304663395	1	1	0	72
1	0.2345734507991717	0	0.0513992	1	0.354389	0	0.091555	1	0.0682419	0	0.0195594	0	0.0921128	0	0.097314	0	0.1742702023341105	0	0.119198	0	0.1011576509246459	0	0.00395593	0	0.2600266973559673	0	0.10862	0	0.0749609	0	0.12342228136765648	0	0	0	27
0	0.1222799444305045	0	0.0779014	0	0.1981583708098956	0	0.097856	1	0.0995905	1	0.0641665	0	0.0401025	1	0.10309	0	0.1675787965101855	0	0.1079981715551444	0	0.0904009	0	0.0230208	0	0.1330520770911659	0	0.0723683	0	0.0771756	0	0.098316	0	0	0	39
1	0.1715818109071773	0	0.0897289	1	0.2489660609027613	0	0.1714203088827755	0	0.02622	1	0.0749856	0	0.0780323	0	0.0401235	0	0.1717268652890039	0	0.0972947	1	0.1297395631023075	0	0.00860595	0	0.0999474	1	0.1527788227666979	0	0.0771792	0	0.10922207256198684	0	0	0	73
1	0.9393421008631035	1	0.5413990368445715	1	0.8637669754249079	1	0.4777198491824997	1	0.5873134922650125	1	0.8458014003656529	1	0.6765732298846598	1	0.7660028454330232	1	0.4832904951439963	1	0.9159844606011002	1	0.6121838010019727	1	0.1925315826579376	1	0.6425990696858477	1	0.721081	1	0.4908834977282418	1	0.6504315090952097	2	0	1	10
1	0.1928154802303915	0	0.0781177	1	0.249564	0	0.0679515	0	0.038571	0	0.0424516	1	0.143674	1	0.1450912081290128	0	0.1360068327231594	0	0.078508	0	0.0686822	0	0.013604	0	0.2583237999726918	1	0.1522236797681525	0	0.0534689	0	0.11460357446264541	0	0	0	17
1	0.1529881911147296	0	0.0827835	0	0.2193034337610719	0	0.1227919042074794	1	0.338727	1	0.1336831761497344	0	0.0571852	1	0.1120393652486744	0	0.2121714761382655	0	0.1730538413427663	1	0.1557397827434768	0	0.0251572	0	0.1784153874232723	0	0.0823188	1	0.0931437	0	0.1426334692291511	1	0	0	36
1	0.1807770462024329	0	0.059628	1	0.4332842620292512	0	0.0569534	0	0.0314673	0	0.0209217	1	0.1373669156196093	0	0.0880256	0	0.1060229479381353	1	0.2340537193092969	0	0.0910266	0	0.0297886	0	0.0910897	0	0.106455	1	0.0967718	0	0.11757547366909259	2	1	0	49
0	0.1072772245647178	0	0.0420804	0	0.2098871262537108	0	0.040031	0	0.0243431	0	0.0316366	0	0.0600761	0	0.0480473	0	0.0834308	0	0.0481151	0	0.0576663	0	0.00621705	0	0.1502497274842527	0	0.1028829639156659	0	0.0386073	0	0.0700365	0	0	0	46
1	0.9619018511096044	1	0.300563	1	0.7771366572202142	1	0.4004381444694391	1	0.4910099417416017	1	0.4986221501186712	1	0.8631051454081464	1	0.7274469575330392	0	0.2461544635580546	1	0.8545389068660452	1	0.4837528029039724	1	0.0454918	1	0.7315506468068308	1	0.8132658685321239	1	0.3140157804782711	1	0.567266	1	1	1	5
1	0.9444192161505248	1	0.5350306232770284	1	0.8211915410798172	1	0.5437033625169733	1	0.741546	1	0.7416757372604019	1	0.8210528561438637	1	0.8536636123712036	1	0.4820579530178815	1	0.9050859281386452	1	0.5877916254531378	1	0.2184775649387946	1	0.7510779746647539	1	0.8539799225741419	1	0.4824581577860076	1	0.6855474841520476	1	1	1	8
1	0.9504921909460088	1	0.3856315173439144	1	0.822801	1	0.4578691561197497	1	0.5743116688789781	1	0.6851878470366763	1	0.7224657891951886	1	0.7835373909203047	1	0.309277	1	0.8891754414617401	1	0.5374852345161831	1	0.1322526603591503	1	0.6841041464166543	1	0.7630148179752311	1	0.3948266306488784	1	0.6061622194036893	0	0	0	36
1	0.7192009074362091	1	0.5030798372719114	1	0.8116888830818519	1	0.4034783549503677	1	0.5226354759740788	1	0.6807316012396945	1	0.6547559957087659	1	0.5526833472625194	1	0.6078466329349779	1	0.8681072297805733	1	0.4810890827624443	1	0.2727640795297469	1	0.8616362828696887	1	0.5633969296117968	1	0.4736528942896421	1	0.5984498356469512	1	1	0	58
1	0.248183	1	0.1054398443719202	1	0.3556465112011541	0	0.1352341249585151	1	0.1642279578372836	1	0.1554445987567305	0	0.1064118361523882	1	0.1043182766615328	0	0.2119330747730352	1	0.2342135481197725	1	0.1560297747227278	1	0.1331488482696427	0	0.2024988839402794	0	0.1367543212307447	1	0.1494204299524426	1	0.17326035285368555	1	1	0	59
0	0.0502592	0	0.0383387	0	0.1719439736907444	0	0.0767409	1	0.084973	0	0.0428092	0	0.012813	0	0.0212384	0	0.0740088	0	0.0850352	0	0.0941165	0	0.0170572	0	0.0520504	0	0.0368698	0	0.0598996	0	0.0612103	0	0	0	43
1	0.3126150826397149	0	0.058819	1	0.2559718632179757	0	0.1344160956964976	1	0.186947	1	0.118341	0	0.0922748	1	0.1045621954498515	0	0.2606852227363033	0	0.1300767945206683	1	0.1224865453398746	0	0.0166677	0	0.2802503165127574	1	0.2118476268605909	0	0.057928	0	0.156259	1	1	0	81
1	0.8634289579861092	1	0.3421397246420383	1	0.748135	1	0.4189870797775008	1	0.5179654412310232	1	0.4019769556030179	1	0.847889	1	0.6766317448381222	0	0.2027182238120021	1	0.8020672003428141	1	0.4214637843948422	1	0.0812335	1	0.7932948474631165	1	0.66831	1	0.3378585030635198	1	0.5416066357640156	2	0	0	76
1	0.4353646538220346	1	0.2547400421462953	1	0.3877155234416325	1	0.2917026781166593	1	0.4167138724587858	1	0.5280432531920572	1	0.1673299561565121	1	0.3954169168137014	1	0.4356969172755877	1	0.3877329779788852	1	0.1954773527880509	1	0.3223270337718228	1	0.5381042473018169	1	0.357186	1	0.1674240580759942	1	0.35206502293650477	1	1	1	26
1	0.9424758966152484	1	0.3136158562623538	1	0.3538536062607398	1	0.3359661881740277	1	0.5284929688160236	1	0.6598833065766555	1	0.662095	1	0.6359408979232495	1	0.8429117065209609	1	0.3497187988116191	1	0.2096704794810368	1	0.7313776268408849	1	0.8917834300261277	1	0.7082761526107788	1	0.1918987207687818	1	0.5571973600448706	1	1	1	97
1	0.2963451347214744	0	0.0712729	1	0.2857779058370184	0	0.1207586421849245	1	0.227007	1	0.2082647078650746	0	0.0866687	1	0.1863945744376867	0	0.2863748933961417	0	0.1842298454981535	1	0.1257677529839442	1	0.1251324772676255	0	0.2522747715974742	1	0.1911198365838921	1	0.0922992	1	0.1826458991042847	1	1	1	48
1	0.7195919502831105	1	0.4751706327657279	1	0.5739194210970177	1	0.4686401894070067	1	0.2925084840576604	1	0.6167153162213991	1	0.2434016640690512	1	0.4601171881710208	1	0.6521612406714158	1	0.6095731931287538	1	0.4376190452830596	1	0.3588235934013091	0	0.4555829327155209	1	0.5203437556823095	1	0.3797276483016943	1	0.48425975035040375	1	1	1	65
1	0.2228638228029012	0	0.0939992	0	0.2153337037397755	0	0.1495789219935735	1	0.0983876	1	0.1599872000929382	0	0.083462	1	0.1084310548586977	0	0.2778288980325063	0	0.15389	1	0.1335576315720876	1	0.09418	0	0.1360696761144532	1	0.2091196595794624	1	0.1052191138267517	1	0.14946060037861264	1	1	1	34
1	0.5724837876418057	1	0.2804601028561592	1	0.3745895448852988	1	0.3180438286241363	1	0.1508861805147984	1	0.3674278759781052	1	0.2128686428070068	1	0.3377607647110434	1	0.4861172374557046	1	0.4012586826787275	1	0.1788681585122557	1	0.2486858297139406	0	0.4071440742296331	1	0.3998296884929432	1	0.1569573471651357	1	0.32622544975111295	1	1	1	80
1	0.9021603746617094	1	0.8541466058568752	1	0.8548659664519289	1	0.6418189658763561	1	0.866391	1	0.9721020777174768	1	0.8956001659657092	1	0.9256791675344428	1	0.9504414238828294	1	0.9452322422189916	1	0.6576904832048619	1	0.747618	1	0.897371	1	0.9135162031396906	1	0.6978545670813703	1	0.8481659405113113	2	1	1	32
1	0.4839573697674842	1	0.2341856874880336	1	0.415121	1	0.2540751658380031	1	0.2588452415186025	1	0.4461484805104278	1	0.1781648706112589	1	0.3398593843338035	1	0.4463068438427789	1	0.3735595977022534	1	0.2408062233811333	1	0.2239598749826351	0	0.3495592338343461	1	0.3808119215425991	1	0.2082659586199692	1	0.32224175841030145	1	1	1	11
1	0.4681009964810477	1	0.2579711294836468	1	0.4261376245154274	0	0.1175711755123403	1	0.2776465920938386	1	0.2472769042683972	0	0.1195304391698704	1	0.3925252018703354	1	0.3655464127659797	1	0.324212	1	0.1528167157537407	1	0.1994535885751247	1	0.569924	1	0.3234936777088377	1	0.166886	1	0.29393947898513745	0	0	1	55
1	0.1489188751556735	1	0.1313607355822687	1	0.3467043685740318	0	0.139833	1	0.0807531	1	0.085446	0	0.0647996	1	0.1370239421401335	0	0.210485	1	0.2488726543775503	1	0.1687001217750535	1	0.0873952	0	0.1678377129137516	0	0.0976557	1	0.1361587755382061	1	0.15012964185345287	1	1	1	63
1	0.3444839091562643	1	0.1591996197656887	1	0.3685225482394055	1	0.2034321227815093	1	0.1179047397087986	1	0.2555024558451118	0	0.1107328013312525	1	0.2126294446064204	1	0.3120440488181463	1	0.2958245158922381	1	0.196253	1	0.3060129178369917	0	0.2016119323852585	1	0.2165468461266378	1	0.2028475455758048	1	0.23356992572606575	0	0	1	43
1	0.934136	1	0.7963550173977849	1	0.7504502194037606	1	0.7164860603609059	1	0.8141046274645218	1	0.926368	1	0.8076887280960393	1	0.8456281554408189	1	0.8951345916362959	1	0.881472	1	0.6066944253476978	1	0.7985969458815205	1	0.850167	1	0.928112	1	0.6028349934635446	1	0.8102819389417134	2	1	1	74
1	0.7824797739112188	1	0.2586107200809887	1	0.4050319660750646	1	0.3888497908437063	1	0.3781466238673717	1	0.7282321800788244	1	0.1800736698011557	1	0.5302707981022577	1	0.6866551060525198	1	0.4652943802731378	1	0.2385177300089881	1	0.5828323544017853	1	0.6275684880831885	1	0.5078966123244119	1	0.1915161768122324	1	0.4634650913811234	1	1	1	41
1	0.953953	1	0.8128667859470143	1	0.7402845011037938	1	0.6894560049561893	1	0.8184830588452956	1	0.9444940041093264	1	0.771874	1	0.9294915437698364	1	0.8641266093534582	1	0.8699209283379947	1	0.5973595845348695	1	0.7919315246974721	1	0.8477297453319326	1	0.9102875288795024	1	0.5675959788701114	1	0.8073236232879114	2	1	1	13
1	0.2087248855693773	0	0.0804813	0	0.2049064668742093	0	0.1094136883589354	1	0.1562693759121678	1	0.1628551204773512	0	0.0724292	1	0.1608874261379242	0	0.2309737301685593	0	0.1428777547045187	0	0.1006610878489234	1	0.1046640520068732	0	0.1530907817184925	1	0.1633598891171542	0	0.084571	0	0.1424110569917794	1	1	1	31
1	0.5415548813897509	1	0.1025	0	0.2121459612146366	1	0.2209172853550245	1	0.3443139207571052	1	0.3778189430229886	0	0.1262948443290106	1	0.3212548049036847	1	0.5071587186566618	1	0.2155818848242593	1	0.1414959246595931	1	0.1572997855932213	0	0.2991128749279089	1	0.3643115712113158	1	0.1119074668995169	1	0.2695779116232266	1	1	1	26
0	0.1096315918196188	0	0.0554647	1	0.2611312803469206	0	0.0886889	1	0.191802	1	0.1967590980623897	0	0.0318608	0	0.0720993	0	0.1712315929563422	0	0.1485266940374123	1	0.1120463472447897	1	0.0530689	0	0.2217943193881135	0	0.0829247	1	0.092559	0	0.1259725972552571	0	0	1	54
1	0.5079628602663676	1	0.1406849402189254	1	0.2339776929219564	0	0.1372275425990422	1	0.3685574677586555	1	0.2886888508001963	1	0.3150790566205978	1	0.3113478402296702	1	0.5596668831507365	0	0.1628548885385195	1	0.1210206978023052	1	0.3436011453469594	0	0.5125694360335667	1	0.3455615772803624	1	0.1408577873806158	1	0.2993105777965651	2	1	1	20
1	0.8008435841264396	1	0.4968651718106763	1	0.5012683087381823	1	0.5206426376926487	1	0.5858731115686482	1	0.6814961340920679	1	0.5863785569010109	1	0.6245766261528278	1	0.8187210847591532	1	0.5513271083091867	1	0.2949860237281898	1	0.8150585889816284	1	0.8507996263175175	1	0.708802	1	0.3604501922582758	1	0.6132058946394372	2	1	1	15
0	0.0924815	0	0.0589948	1	0.3019612947153666	0	0.067816	0	0.0412338	0	0.0480905	0	0.0701207	0	0.0348676	0	0.0896718	0	0.1371969695365618	0	0.0890607	0	0.0415933	0	0.1528371974589332	0	0.0735828	0	0.0900468	0	0.0926371	1	1	1	44
1	0.3061035859885566	1	0.1310332671081254	1	0.2306637136487785	0	0.1468487233607047	1	0.184855	1	0.2065804038504395	1	0.1920014693991306	1	0.1548790546185379	1	0.4228485379744013	0	0.1694357354843288	1	0.1125108226791981	1	0.2251498993451989	0	0.2654854066738294	1	0.2734415862333337	1	0.1249723950862337	1	0.20978731253506205	1	1	1	34
1	0.2964773984920037	0	0.0162614	0	0.0777093	0	0.0998456	1	0.204025	1	0.17884	0	0.1016520820231291	0	0.0678881	1	0.517274	0	0.0151619	0	0.0206058	1	0.0985124	0	0.4140603249533134	1	0.3791432193758195	0	0.0112083	0	0.16657758940144696	2	1	1	6
0	0.0844144	0	0.0625588	1	0.281139	0	0.0791922	1	0.0731017	1	0.0994738	0	0.045442	0	0.0886232	0	0.1061674183303559	0	0.1454382809223952	0	0.089242	1	0.0536457	0	0.0730224	0	0.08554	1	0.0974496	0	0.09763	1	1	1	15
1	0.8887449562549591	1	0.7742328777909279	1	0.7117167167365551	1	0.6934415537863969	1	0.8664493933320045	1	0.8995902977883816	1	0.791853	1	0.7966054461896419	1	0.9489593774080276	1	0.81348	1	0.566008	1	0.857126	1	0.9100222885608672	1	0.9139796286821366	1	0.6080879792571068	1	0.8026864845181506	2	1	1	23
1	0.3142820824351575	1	0.1090770339662278	1	0.277446	0	0.1766490512699992	1	0.2532837083218274	1	0.2535950714653289	0	0.0996317	1	0.2408167504602008	1	0.3357251199583212	1	0.2252374967491185	1	0.1596034711433781	1	0.126373	0	0.2549913560764657	1	0.2219172692685215	1	0.1246675867587328	1	0.21155314283836402	1	1	1	7
1	0.3722563604674032	1	0.1361536940018977	1	0.2616455427581264	1	0.2065530377289941	1	0.1786737536951418	1	0.2565952628370254	1	0.1538045422564591	1	0.2030912684577126	1	0.4668185883952725	1	0.2170552481566706	1	0.1388468056797019	1	0.2987223314421792	0	0.2570477137642522	1	0.3293383736764231	1	0.1364264427534034	1	0.24086859773804423	1	1	1	6
1	0.1476106650798636	0	0.0621902	0	0.1916066403774654	0	0.1456619181177195	1	0.1292955487528268	1	0.2496481976088355	0	0.0497654	1	0.1087545634192578	0	0.165231	0	0.1700573958018247	1	0.1130475075367619	0	0.0408339	0	0.0993115	0	0.1370603862382909	1	0.0910238	0	0.12673989002702427	1	1	1	16
1	0.6005043036276752	1	0.2077621381619189	1	0.3717017288845364	1	0.2790005854745903	1	0.2963028720552378	1	0.4608226855202476	1	0.2414875186906002	1	0.3989162633914758	1	0.5047488115211525	1	0.3440793650870276	1	0.2212076108201895	1	0.450076	0	0.4448822935914049	1	0.3646106411619941	1	0.2128529597331981	1	0.3599303825509431	2	1	0	23
1	0.7141363317767779	1	0.2994148446867863	1	0.4519265828033288	1	0.2327715468903382	1	0.3503905157869061	1	0.4248679416875044	1	0.3400841640929381	1	0.4826318270216385	1	0.5913748736182849	1	0.3970915148655573	1	0.2291675437241792	1	0.6080001891901096	1	0.7041745466490587	1	0.4821417706708113	1	0.2590677504738172	1	0.437816	2	1	0	90
1	0.5884206777906673	1	0.2113518094554304	1	0.266196	1	0.2331787248585313	1	0.3746806460427728	1	0.4343419106089495	1	0.3201188427560469	1	0.3245705254176721	1	0.6184142748302317	1	0.2543771311561054	1	0.1531526166248449	1	0.4509984706652993	0	0.4449043716179496	1	0.5095319914467195	1	0.181376	1	0.35770757425436994	2	1	0	32
0	0.1341893011331558	1	0.1211024240404367	1	0.2917637556791305	0	0.132459	0	0.0472815	1	0.1143802646547555	0	0.0677618	0	0.0673465	0	0.1577613435685634	0	0.1543808417022228	1	0.1427221715450287	1	0.0485005	0	0.0922296	0	0.139686	1	0.134995	0	0.12310400175303217	0	0	0	77
1	0.3235922698532381	1	0.159264	1	0.3186527894389245	0	0.1780034762717062	1	0.2436514251655148	1	0.4152188060745116	1	0.1334845587130516	1	0.2803228338879923	1	0.3333802362603525	1	0.3013992006740262	1	0.17838	1	0.2145192928371891	0	0.3603978784334275	1	0.2907636982779349	1	0.1620799891891018	1	0.2595406948879201	1	1	0	89
1	0.1812745188977921	0	0.0949653	1	0.3151819346086034	0	0.1699073287957119	1	0.4165054130947815	1	0.309368	0	0.0454824	1	0.2442262237364391	0	0.2893867935493307	1	0.2536322120225655	1	0.1493382896033098	1	0.1118230871539914	0	0.1995990939860074	1	0.1582407683555809	0	0.0870698	1	0.20173340005179247	1	1	0	134
1	0.2727206511104979	0	0.090186	1	0.2452599907793649	0	0.0890436	1	0.1284985918460822	1	0.1571508637833886	1	0.1394352034279486	1	0.1532007108737782	0	0.2518430893741002	0	0.1274285134745807	0	0.0911002	1	0.172629	0	0.2280105486875627	1	0.2150168795047736	1	0.1064941395164989	1	0.16453453387186776	1	1	0	25
0	0.0386126	0	0.0215728	0	0.072314	0	0.0591941	0	0.0321241	0	0.0240022	0	0.0229839	0	0.0248645	0	0.1815777897834777	0	0.0291723	0	0.0230655	0	0.00884619	0	0.0390248	0	0.0961068	0	0.014995	0	0.045897113468187506	0	0	1	79
1	0.2337540766333832	0	0.0663687	0	0.2206441730260849	0	0.1590728808851803	1	0.3626482527045642	1	0.307053	0	0.0907773	1	0.2082910722231163	1	0.3317520742030704	0	0.1835288986563682	1	0.1172488331794738	1	0.137361	0	0.2287746570566121	1	0.1784700878841035	0	0.0825916	1	0.19388907060465393	1	1	0	47
1	0.1931532877074046	0	0.0500029	1	0.2468538660217415	0	0.1219830514693802	1	0.1264037868558344	1	0.1489519973878156	0	0.0446436	1	0.1726328375833955	0	0.2483821614560755	0	0.1488180949606678	1	0.1156989316964014	1	0.1019798906266011	0	0.1224990613250569	1	0.147689	0	0.0693266	1	0.1372679482298818	1	0	0	105
1	0.3552847474813461	0	0.0563334	1	0.2252104736291445	1	0.1924656339562856	1	0.8666817032373868	1	0.5949675129010127	0	0.1250517163139123	1	0.3468091989939029	1	0.4117642134428024	1	0.2107205388637689	1	0.136062	1	0.1346860765837706	0	0.5010035771590012	1	0.2958224924711081	0	0.0577483	1	0.3007074435017047	1	1	1	66
0	0.1088232127483934	0	0.0606606	0	0.1956502877175808	0	0.1074888007715344	1	0.335834	1	0.1492559202946722	0	0.0439309	1	0.1483768213540315	0	0.2296616269275546	0	0.135855	1	0.1195993766188621	0	0.0152947	0	0.2342292290180921	0	0.0725637	0	0.0840649	0	0.13608596163801845	0	0	0	84
1	0.9597490440814866	1	0.7282961784699641	1	0.7502503851684955	1	0.6801445793121232	1	0.8024811083023701	1	0.903791	1	0.8292423623417495	1	0.902489	1	0.7831241647037891	1	0.8483105430362421	1	0.5849754584765215	1	0.8078583227385074	1	0.8430237562284557	1	0.9134284367255114	1	0.5507241289276595	1	0.792526	2	1	1	74
1	0.3228393244115929	1	0.1197392427803654	1	0.2987893339442579	0	0.1561880055814981	1	0.3281798060787351	1	0.3487000705576257	1	0.1375492844044377	1	0.2871278457735714	1	0.3540271293175848	1	0.2390988900473243	1	0.1530730653750269	1	0.1980172508935395	0	0.3023827841603442	1	0.2233000458953412	1	0.1355406515496341	1	0.2403035153847253	1	1	0	88
1	0.4402970975717982	1	0.2760678096800237	1	0.4551223484245506	1	0.2373905778938048	1	0.2691236394079956	1	0.2745549110947428	1	0.2955675673847263	1	0.2606170584221144	1	0.3447797107132705	1	0.3621886579974278	1	0.2645995978366684	1	0.3492349718470831	0	0.418762	1	0.3130520191547033	1	0.2877756863631107	1	0.3232755639665836	1	1	0	3
0	0.00323826	0	0.00835836	0	0.0944874	0	0.0130897	0	0.00189892	0	0.00765392	0	0.00115939	0	0.0041193	0	0.00764264	0	0.00982134	0	0.0181898	0	0.00198745	0	0.00524466	0	0.00609457	0	0.0116552	0	0.012976065060744639	1	1	0	168
0	0.0483484	0	0.0493237	1	0.3843942403793335	0	0.0601159	0	0.0116265	0	0.0139887	0	0.0249195	0	0.0218738	0	0.0407287	0	0.1768856945633888	0	0.1078603555634617	0	0.0134585	0	0.026287	0	0.027006	1	0.1058295438811183	0	0.0741764	0	0	0	108
0	0.0624956	0	0.0596032	1	0.3124099736628325	0	0.0785802	1	0.087816	0	0.0441815	0	0.0413921	0	0.0601229	0	0.1105859438362329	0	0.1525820989323699	1	0.1258980213947918	0	0.0331158	0	0.1211424343611883	0	0.0584794	1	0.1058456625627434	0	0.0969501	0	0	1	24
1	0.2305081636702592	0	0.0670127	0	0.193658	0	0.1117297329206382	1	0.202734	1	0.1898696309169836	0	0.1132405084450688	1	0.2299124017621563	0	0.283241	0	0.1342091371132209	0	0.0878335	1	0.1506779772287185	0	0.2080593872320863	1	0.2057831785517983	1	0.0945131	0	0.16686546638014568	2	1	1	6
0	0.0217326	0	0.0290924	1	0.2260917099622579	0	0.0337334	0	0.0169959	0	0.025192	0	0.0190291	0	0.0157622	0	0.0252635	0	0.0607073	0	0.053966	0	0.0094249	0	0.0285435	0	0.0271018	0	0.0493815	0	0.0428012	0	0	0	107
0	0.0383477	0	0.0595582	0	0.2151765135374475	0	0.0776597	0	0.0300472	0	0.0433759	0	0.0263967	0	0.038871	0	0.0592788	0	0.1177665131126946	0	0.0913746	0	0.0374271	0	0.0408038	0	0.0513497	1	0.0985985	0	0.0684021	1	1	0	77
0	0.1373397035855953	0	0.0373449	0	0.1835749060527919	0	0.0912648	1	0.2730315880569285	1	0.183658	0	0.0356705	0	0.0911127	0	0.1679289968913956	0	0.102297	0	0.0838743	1	0.055766	0	0.1945508857551094	0	0.1097581397410329	0	0.0563502	0	0.12023482273192437	0	0	1	48
0	0.0787103	0	0.0832158	1	0.2829838920798566	0	0.1104626790102985	0	0.0360023	1	0.0765116	0	0.0448698	0	0.0433884	0	0.127666	0	0.1296423729509115	1	0.1472239329790075	1	0.049231	0	0.0619907	0	0.0956319	1	0.1020284415119224	0	0.0979706	1	1	0	50
0	0.0749239	0	0.0376746	0	0.1050320773178504	0	0.0164307	1	0.0985247	0	0.0179461	0	0.0706245	0	0.0561416	0	0.1564730735909607	0	0.0532164	0	0.0294659	1	0.1271377666335967	0	0.1433943254976636	0	0.0613224	0	0.0771394	0	0.0750298	1	1	0	96
1	0.169504	0	0.0735527	1	0.2490893317496075	0	0.1192484802621252	1	0.2288866956882617	1	0.1987866223515833	0	0.0676021	1	0.1745955660281812	0	0.2100023008225595	0	0.1765966365004287	1	0.1229595992275897	1	0.1213210301802438	0	0.2116806592573137	1	0.150895	1	0.0993668	1	0.15827248707486716	2	1	0	69
1	0.4023596877853075	0	0.0799114	1	0.2315434291958809	0	0.1605518870055675	1	0.2783329975480834	1	0.2718076072633266	0	0.0991989	1	0.2579040702432394	1	0.4768547574679057	0	0.1744682899365822	1	0.1383747125665347	1	0.1627530429512262	0	0.2589686091989279	1	0.2979487240314483	1	0.1001685190945863	1	0.22607644834866128	2	1	0	81
1	0.1801296491985735	0	0.0687365	1	0.2447251859998357	0	0.0903557	1	0.3507989111585893	1	0.1530757343423539	0	0.0861021	1	0.232419	0	0.2090417734630729	0	0.1383420602566954	0	0.1080801786881858	1	0.0720446	0	0.2887268213258273	0	0.1354050766946612	0	0.0892547	0	0.16314920464368615	0	0	0	69
0	0.0252614	0	0.0423941	0	0.1284044759105081	0	0.0389947	0	0.033292	0	0.0285901	0	0.0168033	0	0.039803	0	0.062179	0	0.0751572	0	0.0515465	0	0.0232548	0	0.0322089	0	0.0322485	0	0.0684182	0	0.046570417087903014	0	0	0	61
1	0.3110857451842589	1	0.1029882707040418	1	0.2536721243099732	0	0.1451702603054317	1	0.1896950870498337	1	0.1749695209278301	1	0.1281590151431208	1	0.1530898455530405	0	0.272476	0	0.1505223325115036	1	0.1401211271401156	1	0.0510697	0	0.1990847681564363	1	0.2401313499801538	0	0.0828831	1	0.17300791227167017	2	1	0	77
1	0.3159855341507216	0	0.071557	0	0.2006187545040906	0	0.1721954077987347	1	0.2509999500619153	1	0.313108	0	0.1075074582723742	1	0.1989090899163383	1	0.3707593755196717	1	0.2086376576858051	1	0.1219819191906411	1	0.1258408088173906	0	0.1926828923366837	1	0.3420886408727048	1	0.0904937	1	0.20555776581799576	0	0	1	24
0	0.1102359390563585	0	0.0819616	1	0.3124054406176914	0	0.1224208533425222	0	0.0111202	0	0.0538671	0	0.0635821	0	0.0527481	0	0.1105747620829127	0	0.151447	0	0.1042152171615849	0	0.00982561	0	0.0475896	0	0.103522	0	0.0508564	0	0.0924248	0	0	0	79

## Sheet: Internal CV Thresholds
Supplementary Data 2. Kaplan-Meier transformation-free survival curves (source data for Fig. 4).
Different thresholds are used in each fold of cross validation, found based on the validation set in the train/valid/test split of repeated 5-fold CV, resulting in 15 thresholds.
Thresholds used on internal cross validation experiments, based on validation fold:
Repeat	Fold	Threshold
1	1	0.1434388803525103
1	2	0.0955628
1	3	0.2227784150240876
1	4	0.1851172547216888
1	5	0.063715
2	1	0.0558111
2	2	0.1270177534246069
2	3	0.100947
2	4	0.2979687052576438
2	5	0.2082222287441782
3	1	0.1108462746480321
3	2	0.04536
3	3	0.5210736864337734
3	4	0.1418990393662277
3	5	0.0900947
